# Supplementary material for: The Barriers and Facilitators of eHealth-Based Lifestyle Intervention Programs for People With a Low Socioeconomic Status: Scoping Review
Source: J Med Internet Res. 2022 Aug 24;24(8):e34229. doi: 10.2196/34229 (PMC9453585; doi:10.2196/34229)
Supplement: Multimedia Appendix 3 [file jmir_v24i8e34229_app3.xlsx]

## Sheet: Theories &Study characteristics
Authors (years)	Country	Study design	Evaluating effectiveness/outcomes	Targeted health topics	Aim of study	SES	Gathered information on education	Gathered information on income	Population	Ethnicity	Theory
Aguilera, 2020	United States	Protocol	Not applicable	Physical activity	To test a smartphone intervention that generates adaptive messaging, learning from daily patient data to personalise the timing and type of text messages	Low incomea	Not mentioned	Not mentioned	Patients who have been diagnosed with diabetes and documented depressive symptoms	Not mentioned	Opportunity, and Motivation Behaviour (COM-B) model
Aldoory, 2016	United States	Design	Not applicable	Physical activity and nutrition	To examine the use of small action steps in text messages about physical activity, nutrition, oral health, and health insurance	Low income	Not mentioned	Having an income below the federal poverty level	Mothers	Not mentioned	-
Athavale, 2016	United States	Design (part of RCT)	Not applicable	Weight, nutrition and physical activity	To (1) illustrate a unique model of health coaching for high risk, low-income postpartum women which has relevance in community and clinic-based systems and (2) present case studies of exemplary STAR MAMA health coached participants stories	Low incomea	Not mentioned	Participants were from Women, Infants and Children (WIC) services providing services to low-income women	Postpartum Women	Hispanic/Latino White/Caucasian Asian	-
Atkinson, 2009	United States	Design	Not applicable	Nutrition	To conduct three rounds of a user-centered design process to guide the development of a website to support and extend the goals of the Food Stamp Nutrition Education Program (FSNEP) in Maryland	Low income	Not mentioned	Having an income below the federal poverty level	Mothers	Not mentioned	-
Bond, 2021	United States	Design	Not applicable	Smoking	To develop a Spanish/English smoking cessation web app using input from low-income smokers, and to evaluate modifications to the online intervention in terms of its ability to engage smokers	Low incomea	Not mentioned	Participants were from services providing services to low-income people	Smokers	Hispanic/Latino Non-Hispanic	-
Brown, 2014	United Kingdom	RCT	Smoking-related outcomes and anthropometric outcomes	Smoking	To assess a new interactive internet-based intervention (StopAdvisor) for smoking cessation that was designed with particular attention directed to people with low socioeconomic status	Low SES	Years of education	Not mentioned	Smokers	Not mentioned	PRIME theory of motivation Techniques of Behaviour Change
Brown, 2012	United Kingdom	Observational	Smoking-related outcomes	Smoking	To evaluate whether cessation, website usage and satisfaction were sufficiently high to warrant a randomised controlled trial (RCT) and assess whether outcomes were affected by socio-economic status	Low SES	Years of education	Not mentioned	Smokers	Not mentioned	PRIME theory ofmotivation Techniques of Behaviour Change
Brunette, 2015	United States	Quasiexperimental	Smoking-related outcomes	Smoking	To assess whether this web-based, motivational, decision-support system could engage smokers who were not motivated to use treatment in a primary care “safety net” clinic that serves disadvantaged people	Socioeconomically disadvantaged (with lower educational level, unemployment, or living in poverty)	Years of education	Monthly income	Pregnant mothers	White	Theory of planned behaviour
Burner, 2020	United States	Quasiexperimental	Alcohol-related outcomes, and feasibility and acceptability	Alcohol	To assess the feasibility of and patient satisfaction with a text-based mHealth extension of an ED screening program to reduce risky alcohol use in low-income, urban patients	Low incomea	Not mentioned	Not mentioned	People with risky alcohol use	Latino	Social norms theory
Carolan-Olah, 2021	Australia	Design	Not applicable	Physical activity and nutrition	To provide women with information that was reliable, current and based on best practice To examine the userfriendliness, acceptability and usefulness of this website and to identify issues associated with website content	Low SES neighborhoods	Education level	Not mentioned	Pregnant women	Country of birth	Social cognitive theory
Cavallo, 2016	United States	Observational	Health outcomes	Weight	To Examine the feasibility of delivering group-based weight-loss interventions to low-income women of reproductive age using face-to-face meetings and Web-based modalities including social media	Low income	Education level	Total annual household income	Overweight/obese adults	African American White	Techniques of Behaviour Change
Cavallo, 2021	United States	Observational	Health outcomes, acceptability, and engagement outcomes	Weight	To examine the feasibility of a social media-based weight loss intervention among low-SES adults	Low income	Education level	Having an income below the federal poverty level	Overweight/obese adults	African American White	-
Clarke, 2019	United States	RCT	Nutrition-related behavior outcomes	Nutrition	To test the effectiveness of an app by determining whether it increased the use of vegetables in preparations of meals and snacks, compared with a control group	Low income	Not mentioned	Not mentioned	Mothers and their children	Not mentioned	-
Delrahim-Howlett, 2011	United States	RCT	Alcohol-related outcomes	Alcohol	To test the efficacy of a brief web-based screening and intervention protocol in reducing risky drinking among low income women who had the potential to become pregnant	Low income	Years of education Education level	Not mentioned	Women	African American 'Hispanic ⁄ Latina 'Caucasian/White	-
Evans, 2019	United States	Design	Not applicable	Nutrition	To describe simple research procedures the researchers followed when building a nutrition app for low-income household cooks	Low income	Not mentioned	Not mentioned	Mothers and their children	Not mentioned	-
Flaherty, 2020	Ireland	Design	Not applicable	Nutrition	To examine the individual experience of changing food purchasing behaviour using a health app with a particular focus on women from a lower SES background	Low SES (occupation and employment status of the household’s primary income earner)	Not mentioned	Household's primary income earner	Women	Not mentioned	Techniques of Behaviour Change
Foley, 2016	United States	RCT	Health outcomes and anthropometric outcomes	Weight	To preserve the multi-component approach to obesity treatment in primary care	Socioeconomically disadvantaged (low income)	Education level	Having an income below the federal poverty level	Men and Women	African American Native American Asian Hispanic/Latino	Social cognitive theory RE-AIM
Fontil, 2016	United States	Design	Not applicable	Weight, nutrition, and physical activity	To adapt the program through a realworld, user-centered process and test its feasibility in prediabetic patients at a large, urban, county-operated safety net clinic	Low incomea	Not mentioned	Participants were from services providing services to low-income people	Prediabetic patients	Hispanic/Latino
Garvin, 2019	United States	Design	Not applicable	Nutrition	To describe low-income parents’ and caregivers’ perceptions of the Cooking Matters Mobile Application meal planning and preparation features	Low income	Education level	Annual income	Parents’ and caregivers	African American Hispanic/Latino Non-Hispanic Other ethnicities	Social cognitive theory
Golsteijn, 2017	Netherlands	RCT	Health outcomes and psychosocial outcomes	Physical activity	To assess participants’ characteristics related to delivery mode and use of intervention materials	Low, middle, and high education	Education level	Not mentioned	Cancer patients and survivors with colorectal or prostate cancer	Not mentioned	Process Model
Golsteijn, 2017	Netherlands	Protocol	Not applicable	Physical activity	To describe the development process of the intervention	Low, middle, and high education	Not mentioned	Not mentioned	Not applicable	Not mentioned	Social cognitive theory I-Change Model Theory of planned behaviour Health Belief model Theories of self-regulation Precaution Adoption
Greene, 2021	Ireland	Observational (secondary data analysis)	Usage and acceptability	Physical activity and nutrition	To assess the acceptability of the pregnancy, exercise, and nutrition research study with smartphone app support (PEARS) and the use of mobile health in a mixed lifestyle intervention delivered to overweight and obese pregnant women	Low and middle educated	Education level	Not mentioned	Pregnant Obese and Overweight women	Not mentioned	-
Griffin, 2020	United States	Observational	Health outcomes	Physical activity and nutrition	To deliver an mHealth intervention through text messaging to (1) determine whether text messaging is a good education and support tool to help women trying to lose weight, (2) determine whether text messaging is an effective data collection tool, (3) overcome barriers such as time, access to facilities, and exercise self-efficacy, (4) increase LTPA and exercise through self-monitoring and daily s…	Low income	Education level	Income	Overweight/obese women	African American White Other	Social cognitive theory
Griffin, 2018	United States	Observational	Psychosocial outcomes and health outcomes	Physical activity and nutrition	To evaluate changes in dietary and physical activity behaviors and weight after implementation of a 12-week text messaging initiative (My Quest)	Low income	Education level	Income	Women	African American White	Social cognitive theory
Herring, 2014	United States	RCT	Health outcomes and anthropometric outcomes	Weight	To examine the feasibility, acceptability, and initial efficacy of a technology-based weight loss intervention (using text messaging, Facebook, and telephonic counseling sessions with a health coach) for urban, low-income mothers	Low incomea	Education level	Medicaid-insured***	Obese mothers	Non-Hispanic black Hispanic	-
Kendzor, 2020	United States	Observational	Smoking-related outcomes	Smoking	To evaluate the feasibility of an automated smartphone-based approach to delivering financial incentives for smoking cessation.	Low incomea	Years of education	Annual income	Smokers	Latino/Hispanic Non-Hispanic	-
Kim, 2018	United States	Non-randomized design	Not applicable	Weight and physical activity	To evaluate a digitally-delivered version of the DPP that was specially adapted for lower-income populations	Low incomea	Education level	Medicaid-insured*** or Uninsured patients	Patients with prediabetes	African American Hispanic/ Latino White (non-Hispanic) Asian	-
Kothari, 2020	United States	Design	Not applicable	Nutrition and stress	To identify the health information needs to facilitate app content development, parental interest in using the app and desired functionality, and potential concerns in using a localized parenting app	Low incomea	Education level	Not mentioned	Mothers and caregivers	Not mentioned	-
Leak, 2014	United States	Design	Not applicable	Nutrition	To identify ways to effectively use social media to communicate nutrition-related information to low-income populations	Low incomea	Education level	Not mentioned	Women who were primary caregivers of at least 1 child between the ages of 2 and 12 years	African-American Native American (Alaska Native & American Indian) White Other	-
Lepore, 2021	United States	Observational (Part of RCT)	Usage outcomes	Smoking	To investigate factors that influence app usage in the context of a trial designed to reduce maternal smoking in low-income and predominantly minority communities	Low incomea	Education level	Participants were from Women, Infants and Children (WIC) services providing services to low-income women	Smoking mothers	Not mentioned	Supportive accountability model
Lohse, 2013	United States	Design	Not applicable	Weight	To describe eating competence and socio-demographic characteristics of low-income women and compare these between women who perceive being physically active with those who don’t and to examine their responses to an online physical activity lesson designed to foster awareness of and attention to a physically active lifestyle for low-income audiences	Low incomea	Education level	Participants were from Women, Infants and Children (WIC) services providing services to low-income women	Overweight/obese Women	African-American Native American (Alaska Native & American Indian) Hispanic/ Latino White	-
Lohse, 2013	United States	Observational	Not applicable	Weight	To examine Facebook as a strategy to recruit low-income women, within a specific age and geographic location, to participate in an online nutrition education program	Low income	Education level	Participants who either use services to low-income people or report always or often worrying about money for food, or have marginal, low, or very low food security	Women between 18-45 years	African American Hispanic White (non-Hispanic)	-
Mayberry, 2016	United States	Design	Not applicable	Physical activity and nutrition	To develop a familyfocused intervention acceptable to patients receiving care from Federally Qualified Health Centers (FQHCs), obtain feedback and data to improve the intervention, and ensure our research processes were sound prior to an evaluative trial	Low income	Years of education	Annual household income	Adults with type 2 diabetes and support persons	African American Caucasian/white	Social control theory Family system theory
Michie, 2012	United Kingdom	Design and observational	Not applicable	Smoking	Describes the process of development of the StopAdvisor intervention under the headings of: theory, empirical evidence, expertise in website design and user-testing with a panel of disadvantaged smokers.	Low SES	Education level	Not mentioned	Smokers	Not mentioned	PRIME theory ofmotivation Techniques of Behaviour Change
Neuenschwander, 2013	United States	Block equivalence randomized trial	Nutrition-related behavior outcomes	Nutrition	To determine the impact of a web-based nutrition education program for low-income adults on changes in nutrition behaviors after three nutrition education lessons To determine whether low-income adults would use the web-based nutrition education program in the future	Low income	Education level	Having an income below the federal poverty level	Adults	Hispanic Non-Hispanic	Kolb’s Experiential Learning Model
Pathak, 2021	United States	Design	Not applicable	Physical activity	To combine participant feedback, crowdsourced data, and researcher expertise to develop motivational text messages in English and Spanish that will be used in a smartphone app–based texting intervention that seeks to encourage physical activity in low-income minority patients with diabetes diagnoses and depression symptoms	Low incomea	Not mentioned	Not mentioned	Individuals with comorbid diabetes and depression	Not mentioned	Motivation Behaviour (COM-B) model
Patten, 2019	United States	Non-randomized design	Feasibility outcome	Smoking	To evaluate the feasibility of enrolling both support persons and smokers as dyads to enable the assessments of cessation outcomes from the smokers.	Low income	Education level	Medicaid-insured***	Smokers	African-American Native American Asian White	-
Radhakrishnan, 2016	United States	Design and observational	Health outcomes and feasibility	Physical activity and nutrition (salt)	To develop and test the prototype of a serious digital game for improving community-dwelling older adults’ heart failure (HF) knowledge and self-management behaviors	Low, middle, and high education	Education level	Not mentioned	Older adults’ HF	White Non-white	-
Ramirez, 2017	United States	Pilot RCT	Health outcomes, anthropometric outcomes, Psychosocial outcomes and Knowledge	Physical activity	To investigate the feasibility, perceived usefulness, and potential effectiveness of a short text or voice message (STVM) intervention to activate (1) physical activity (PA) behavior change among urban, low-income Latino adults with type 2 diabetes and (2) supportive behaviors by their family members and friends	Low incomea	Education level	Participants were from services providing services to low-income people	Patients with type 2 diabetes	Latino	Social cognitive theory
Régnier, 2018	France	Design	Not applicable	Nutrition	To develop and deploy NutCracker, a social network–based cooking app for low-income population, including cooking tips and nutritional advices, aiming at creating small online communities.	Low SES neighborhoods	Not mentioned	Low SES neighborhoods and occupation	Women	Not mentioned	-
Schneider, 2012	Netherlands	RCT	Usage outcomes	Physical activity, nutrition, smoking and alcohol	To investigate exposure to an Internet-delivered, CT lifestyle intervention, targeting physical activity, fruit and vegetable intake, smoking behavior, and alcohol intake, they focused on three processes: first use, prolonged use, and sustained use	Low, middle, and high education	Education level	Monthly income	Adults	Not mentioned	I-Change Model
Silfee, 2019	United States	Observational	Recruitment rates	Weight	To describe the recruitment rates of overweight and obese low-income postpartum women into two asynchronous behavioral weight loss interventions: one delivered in-person and the other delivered via Facebook	Low incomea	Education level	Participants were from Women, Infants and Children (WIC) services providing services to low-income women	Postpartum women	Hispanic/Latina African American Non-Hispanic Other	-
Silfee, 2018	United States	Design and observational	Feasibility outcomes, and health outcomes	Weight	To adapt a Diabetes Prevention Program (DPP), based weight loss intervention (Fresh Start) for Facebook delivery and to evaluate its feasibility among low-income postpartum women	Low income	Education level	Participants were from Women, Infants and Children (WIC) services providing services to low-income women	Postpartum women	Hispanic/Latina African American Non-Hispanic Other	-
Silk, 2008	United States	Observational	Knowledge outcomes, and likeability outcomes	Nutrition	To examine the effectiveness of three modalities for delivery of nutrition education	Low income	Not mentioned	Having an income below the federal poverty level	Mothers	Caucasian African American Latino Asian Other	-
Simons, 2018	Belgium	Design	Not applicable	Physical activity	To describe the development, usability, acceptability, and feasibility of a new theory- and evidence-based smartphone app to promote an active lifestyle in lower-educated working young adults	Lower education	Not mentioned	Not mentioned	Working young adults	Not mentioned	-
Simons, 2018	Belgium	RCT	Health outcomes and psychosocial outcomes	Physical activity	To examine the effect and process evaluation of the newly developed evidence- and theory-based smartphone app “Active Coach” on the objectively measured total daily physical activity; self-reported, context-specific physical activity; and self-reported psychosocial variables among lower educated working young adults	Lower education	Education level	Not mentioned	Working young adults	Not mentioned	-
Spears, 2019	United States	Design	Not applicable	Smoking	To develop a program that is optimally effective and consistent with low socioeconomic status (predominantly) African American adult smokers needs and preferences	Low SES	Not mentioned	Annual income	Smokers	African American Caucasian Hispanic	-
Springvloet, 2015	Netherlands	RCT	Nutrition-related behaviour outcomes, and anthropometric outcomes	Nutrition	To evaluated the short- and medium-term efficacy and educational differences in efficacy of a cognitive and environmental feedback version of a Web-based computer-tailored nutrition education intervention on self-reported fruit, vegetable, high-energy snack, and saturated fat intake compared to generic nutrition information in the total sample and among participants who did not comply with dietar…	Low, middle, and high education	Education level	Not mentioned	Adults aged 20 to 65 years	Western Non-Western	Theory of planned behaviour Theories of self-regulation Precaution Adoption Process Model
Stanczyk, 2013	Netherlands	RCT	Smoking-related outcomes	Smoking	To investigate whether differences exist in message-processing mechanisms (attention, comprehension, self-reference, appreciation, processing) and future adherence (intention to visit/use the website again, recommend the website to others), according to delivery strategy (video or text based messages) and educational level, to a Dutch computer-tailored smoking cessation program	Low, middle, and high education	Education level	Not mentioned	Smokers	Not mentioned	I-Change Model
Stanczyk, 2014	Netherlands	Data from RCT	Smoking-related outcomes	Smoking	To explore the reach, retention and costs of four different strategies aimed to recruit smokers for participation in a web-based CT smoking cessation intervention	Low, middle, and high education	Education level	Not mentioned	Smokers	Not mentioned	-
Stotz, 2018	United States	Design	Not applicable	Nutrition	To describe the development process of an innovative smartphone-based electronic learning (eLearning) nutrition education program targeted to Supplemental Nutrition Assistance Program–Education–eligible individuals, entitled Food eTalk	Low income	Not mentioned	Having an income below the federal poverty level	Adults	Not mentioned	Health Belief model
Tabak, 2018	United States	Design	Not applicable	Weight	To explicitly describe how Be Fit Be Well was adapted for this new setting and population	Low incomea	Not mentioned	Low-income employees	Smokers	Not mentioned	Techniques of Behaviour Change
Tagai, 2020	United States	Observational	Knowledge outcomes and psychosocial outcomes	Smoking	To establish the feasibility of a C-SHIP intervention and to assess changes in C-SHIP constructs among non-relapsers and relapsers	Low income	Education level	Participants were from Women, Infants and Children (WIC) services providing services to low-income women Household's primary income earner	Postpartum women	Non-Hispanic Other	Cognitive-Social Health Information-Processing (C-SHIP) model
van Dijk, 2021	Netherlands	Protocol	Not applicable	Smoking	To examine the effectiveness of an eHealth intervention to help pregnant smoking women quit smoking	Low SESa	Not mentioned	Not mentioned	Pregnant smoking women	Not mentioned	-
van Dongen, 2012	Netherlands	Observational	Reach	Physical activity, nutrition and smoking	To (1) examine the reach of Hello World and the representativeness of its users for all pregnant women in the Netherlands, (2) explore the relationship between program engagement and lifestyle characteristics, and (3) explore the relationship between the program content participants accessed (content on smoking, physical activity, and nutrition) and their lifestyle characteristics	Low, middle and high education	Education level	Not mentioned	Pregnant women	Non-Western Caucasian	-
Wayne, 2015	Canada	RCT	Health outcomes, anthropometric outcomes, and psychosocial outcomes	Physical activity, nutrition, and stress	To evaluate a health coach intervention with and without the use of mobile phones to support health behavior change in patients with type 2 diabetes	Low SES	Education level	Household incomes	Patients with type 2 diabetes	Hispanic African Caucasian Asian Caribbean	-
Wayne, 2014	Canada	Single-Arm	Health outcomes and anthropometric outcomes	Physical activity, nutrition, and stress	To develop and test a smartphone-assisted intervention that improves behavioral management of type 2 diabetes in an ethnically diverse, lower SES population within an urban community health setting	Low SES	Education level	Not mentioned	Patients with type 2 diabetes	Hispanic African American Caucasian Asian West Indian Other	-
Whittemore, 2020	United States**	Design	Not applicable	Physical activity and nutrition	To adapt evidence-based diabetes self-management education programs to the context of Seguro Popular clinics in Mexico	Low income	Not mentioned	Participants were from services providing services to low-income people	Patients with type 2 diabetes	Mexican	Social cognitive theory Empowerment theory Health action proces model
Yee, 2020	United States	Design	Not applicable	Physical activity, nutrition and stress	To develop and pilot test a theory-driven curriculum of SMS text messaging for diabetes support and education during pregnancy	Low incomea	Education level	Participants were from services providing services to low-income people	Pregnant Diabetic women	Hispanic Non-Hispanic Asian	Health Belief model Theory of Self-Efficacy Cognitive Load Theory
a*SES, Socioeconomic status was not specified in the study
** in Mexico
*** Medicaid is a public insurance program in the US that provides health coverage to low-income families and individuals, including children, parents, pregnant women, seniors, and people with disabilities (https://www.medicaid.gov/).
